# Supplementary material for: In-game Social Interaction and Gaming Disorder: A Perspective From Online Social Capital
Source: Front Psychiatry. 2021 Feb 3;11:468115. doi: 10.3389/fpsyt.2020.468115 (PMC7886677; doi:10.3389/fpsyt.2020.468115)
Supplement: Supplementary file 1 [file Table_1.XLS]

## Sheet: Sheet2
In-game social interaction	Online social capital	POG	Alienation	Gender	Age
4.2	2.88	1.09	4	1	21
3	3	1.18	4	1	20
4	3	1.27	5	1	19
3.2	3.13	1.36	1.5	1	20
4	3.13	1.18	5	0	22
2.2	3.25	1	3.5	0	18
2.2	3.25	1	3.5	0	20
3	3.25	1.09	4	0	23
4.2	3.25	1.18	5	0	18
2.4	3.38	1.73	2.5	1	21
4.6	3.38	2	3	1	23
2	3.5	2.09	3	0	21
4.4	3.63	2.45	3.5	1	20
3.6	3.71	2.64	3.5	1	21
4.6	3.75	1.82	3.5	1	22
2	3.88	1.45	1.5	1	18
4.6	4	1.82	4	1	21
2	4.13	1.54	1.5	0	19
4.8	4.13	1.82	4	1	20
3.2	4.25	1.54	1.5	1	19
4.8	4.38	1.09	4	1	20
3	4.5	1.27	1.5	0	18
4.8	4.63	2.73	3.5	0	22
4	3.13	1.18	4	1	19
2.2	3.25	1	3.5	1	21
3.2	3.25	1.18	5	1	21
2.6	3.38	1.18	5	1	20
2	3.5	2.09	3	0	19
2.4	3.5	1.82	2.5	1	20
4.2	3.5	1.36	1	1	18
2.4	3.63	2.45	3.5	0	23
3.2	3.75	2.82	4	1	19
3.4	3.75	2.82	3.5	0	20
2	3.88	1.45	1.5	1	21
2.6	4	2.18	3.5	0	19
2.8	4	1.82	3.5	1	22
2.8	4	1.82	4	1	18
4	4.13	2.45	3.5	1	18
4.2	4.13	1.36	1	0	22
3.2	4.25	1.54	1.5	1	22
3.4	4.25	1.82	3	0	20
3.2	4.38	2.91	4	0	19
4.2	4.38	2.91	5	1	21
3.8	4.5	1.27	1.5	1	19
4.4	4.38	1.45	1.5	0	20
4.4	4.63	2.73	3.5	1	18
3.6	3	1.27	4	0	18
4	3	1.18	4	0	23
3.6	3.13	1.36	1.5	0	23
3	3.25	1.09	4	0	21
3	3.25	1.18	5	1	22
3.6	3.25	1.18	5	0	19
3.8	3.25	1	3.5	1	19
2.8	3.38	1.82	2.5	0	18
3	3.38	1.09	4	1	19
2.8	3.5	1.36	1	0	18
3	3.5	1.27	1.5	1	22
2.8	3.63	1.82	5	0	18
3	3.63	1.36	1	1	22
2.6	3.75	1.64	1.5	0	21
2.6	3.75	2.27	3.5	0	20
2.4	3.88	1.45	1.5	1	22
2.8	3.88	1.36	1	0	21
3.8	3.88	1.45	1.5	1	18
3.8	3.88	1.64	2.5	1	22
4	3.88	3	4	1	18
4.2	3.88	1.45	1.5	1	19
4.6	4	1.82	4	1	18
2.4	4.13	1.54	1.5	1	22
2.8	4.13	2.27	3.5	1	18
3.2	4.25	1.54	1.5	0	18
4	4.25	2.64	4	1	21
4.2	4.25	1	4	0	19
4	4.5	2.54	4	0	19
4	4.5	2.73	5	1	20
4.8	4.5	1.27	1.5	1	19
2.6	4.63	2.73	3.5	1	20
4	4.63	2.73	3.5	1	19
1.8	2.88	1.18	4	1	19
2	2.88	1.09	4	0	18
3.6	3	1.18	4	1	20
3.6	3	1.27	5	0	21
3.6	3	1.27	4	1	20
3.2	3.13	1.36	1.5	1	19
3.2	3.38	1.09	4	0	23
3.4	3.38	1	5	0	21
3.4	3.38	2	3	0	19
3.6	3.38	1.27	4	1	18
3.8	3.38	2	3	1	21
4	3.38	1.73	2.5	1	18
3.2	3.5	2.09	3	1	22
3.4	3.5	1.36	1	0	18
3.4	3.5	1.36	1	1	21
3.6	3.5	1.27	1.5	1	20
3.8	3.5	1.18	5	0	18
3.8	3.5	1.82	2.5	1	21
4	3.5	2.09	3	1	19
4.2	3.5	1.36	1	0	20
2.6	3.63	1.82	5	1	19
2.8	3.63	1.82	5	0	20
3	3.63	1.54	1.5	1	19
3	3.63	2.45	3.5	1	22
4	3.63	2.64	4	1	19
4.2	3.63	1.36	1	1	20
2.6	3.75	2.64	3.5	1	18
3	3.75	2.64	3.5	1	18
2.2	3.88	1.45	1.5	0	20
3.8	3.88	3	4	1	21
4	3.88	1.09	4	1	20
2.4	4	2.18	3.5	1	22
2.8	4	2.09	3	1	20
2.8	4	2.18	3.5	0	19
2.8	4.13	2.27	3.5	1	21
3.4	4.25	2.64	4	1	18
4	4.25	1.54	1.5	1	21
3.4	4.38	3	5	1	20
3.6	4.38	3	5	1	21
4	4.5	1.27	1.5	1	19
3.6	3.38	1.27	1.5	0	21
3.8	3.38	1	3.5	1	22
3.2	3.5	2.09	3	0	23
4	3.5	1.27	1.5	0	21
4	3.5	1.36	1	1	19
3	3.63	2.54	5	0	19
3.2	3.63	1.82	2.5	0	18
3.6	3.75	1.64	1.5	0	18
4	3.75	1.09	4	1	19
2.2	3.88	1.45	1.5	1	18
3.4	3.88	1.45	1.5	1	21
3.4	3.88	1.64	2.5	1	18
3.2	4	2.18	3.5	1	21
3.4	4	1.82	4	0	22
3.4	4.13	2.45	3.5	0	22
3.6	4.13	1.45	1.5	1	21
4	4.25	1.64	2.5	0	19
4.2	4.25	1	4	1	18
4.2	4.38	2.64	4	1	18
4	4.5	1.27	1.5	1	20
4.6	4.5	2.54	4	1	21
4.2	4.38	2.64	4	1	22
4.8	4.25	1.64	2.5	1	22
3.2	4.38	1	4	0	21
4.4	4.13	2.54	4	0	20
4.6	4.13	2.27	4	1	18
4.4	4	2.27	3.5	1	20
4.6	4	1.82	3.5	0	18
3.6	4	2.18	3.5	1	18
3.8	4	1.82	4	0	22
2.8	4	2.18	3.5	1	18
4.4	3.88	1.82	3.5	1	21
4.6	3.88	1.27	1.5	0	19
4.4	3.75	2.73	5	1	20
4.4	3.75	2.82	4	0	19
4	3.75	2.64	3.5	0	22
3.8	3.75	1.82	3.5	0	20
3.8	3.75	2.73	4	1	18
4.2	3.63	1.82	2.5	1	19
4	3.5	1.45	1	1	21
4	3.38	2	3	1	20
3.8	3.38	1.27	1.5	0	19
3.4	3.38	1.18	5	1	22
3.2	3.13	1.36	1.5	1	22
1.8	2.63	1.09	4	1	18
1.8	2.88	1.18	4	1	20
3.6	3	1.18	4	0	21
4	3.38	2	3	1	21
4.4	3.38	1.73	2.5	0	18
3	3.63	2.54	5	1	20
3.4	3.63	2.54	5	0	18
3.4	3.63	2.64	4	1	21
2.6	3.75	1.64	1.5	0	18
2.2	3.88	1.45	1.5	1	19
3.8	3.88	2	3	0	22
3.8	3.88	2.27	3.5	1	18
2.8	4	2.09	3	0	21
3.4	4	1.82	4	1	21
3.4	4	2.18	3.5	1	20
3.8	4	2.18	3	1	22
4	4	1.82	4	1	18
2.2	4.13	1.54	1.5	1	20
3	4.13	2.54	5	0	19
3.4	4.13	1.45	1.5	1	18
3.4	4.25	1.82	3	1	19
3.4	4.25	2.54	4	1	22
3.8	4.38	2.91	5	1	20
4.2	4.5	2.82	3.5	1	21
4.4	4.5	1.27	1.5	0	20
3.8	3.25	1.09	4	1	20
3.8	3.25	1.18	5	1	21
2.8	3.38	1.82	2.5	1	20
3	3.38	2	3	0	18
2.8	3.5	1.36	1	0	19
2.6	3.63	1.82	5	1	21
3.4	3.63	2.54	5	1	22
3.6	3.63	1.36	1	1	22
3.6	3.63	1.82	2.5	0	21
3.6	3.75	2.64	3.5	0	19
3.6	3.75	2.73	4	1	22
3.4	3.88	1.45	1.5	0	20
3.4	4	1.82	4	1	20
3.6	4	1.82	4	1	19
3.6	4	2.18	3.5	1	20
4	4	2.09	3	0	18
4	4	2.18	3	0	21
2.8	4.13	2.36	4	1	20
3.6	4.13	2.36	4	1	19
3.8	4.13	2.27	3.5	0	21
4.2	4.25	2.09	3	0	22
3.6	4.38	3	5	1	18
3.8	4.38	2.91	5	1	21
4.2	4.5	1.27	1.5	1	21
4.2	4.5	2.54	4	0	18
3.4	3.88	1.82	3.5	1	20
3.4	3.88	2.09	3	0	21
4.2	3.75	2.27	3.5	1	21
4.2	3.75	2.64	4	0	19
4	3.63	2.64	4	1	18
4	3.5	1.45	1	0	20
4	3.5	1.82	2.5	1	18
3.8	3.38	1.27	1.5	0	19
3.8	3.38	2	3	0	20
3	3.25	1.09	4	1	18
3.8	3.75	1.73	2.5	1	19
4	3.75	1.73	2.5	0	19
2.8	3.88	1.36	1	1	19
3.2	3.88	1.09	4	1	19
3.4	4	1.82	4	0	21
3.6	4	1.82	4	1	18
4.2	4	1.82	4	1	19
3.6	4.13	1.82	3	1	18
4	4.13	2.27	4	1	20
4.2	4.13	2.36	4	1	19
4.2	4.25	1.36	1	0	18
4.6	4.25	1.82	3	0	20
4	4.38	2.91	4	0	18
4.4	4.5	2.82	3.5	1	18
4.6	4.5	2.54	4	1	19
4.6	4.13	2.27	4	1	21
4.4	4.13	1.54	1.5	1	19
4.2	4.13	2.27	4	1	21
4.4	4	2.18	3.5	1	20
3.6	4	1.82	3.5	0	20
3.6	4	1.82	4	0	18
4.2	3.88	1.73	2.5	1	20
4.4	3.88	1.27	1.5	0	19
4.4	3.75	2.64	3.5	1	19
4.4	3.75	2.73	4	0	18
4.2	3.63	1.45	1	0	22
4.2	3.63	1.54	1.5	0	21
4	3.5	1.27	1.5	1	22
3.4	3.38	1.27	1.5	1	18
3.4	3.38	1.73	2.5	1	21
3.4	3.38	2	3	0	20
3.2	3.63	1.82	5	0	19
3.2	3.63	2.45	3.5	0	18
3.4	3.75	2.82	4	1	19
3.6	3.88	1.45	1.5	0	19
3.6	3.88	1.73	2.5	1	20
2.4	4	2.18	3.5	1	20
3.6	4.13	1.45	1.5	0	19
3.6	4.13	1.82	4	1	20
4.2	4.25	2.09	3	1	18
4.6	4.25	1.36	1	1	20
4	4.38	2.91	5	1	19
4.2	4.38	1	4	1	20
4.4	4.5	2.64	4	0	21
3.6	4.13	2.27	3.5	0	20
3.6	4.13	2.36	4	1	21
4.2	4	2.27	3.5	0	21
4.4	4	1.82	3.5	1	20
4.2	3.88	1.73	2.5	0	21
4	3.88	1.64	2.5	1	18
4	3.88	2.09	3	0	19
3.8	3.88	2.82	3.5	0	19
3.8	3.88	3	4	1	19
3.4	3.88	1.82	3.5	0	21
4.2	3.75	1.64	1.5	0	18
4.2	3.75	1.73	2.5	1	18
3.8	3.75	1.64	2	0	21
3.8	3.75	1.73	2.5	1	19
2.6	3.75	2.27	3.5	1	21
4	3.63	1.36	1	0	20
4	3.63	2.45	3.5	1	21
3.4	3.63	2.64	4	1	19
3.6	3.63	1.36	1	0	18
3.4	3.63	2.54	5	1	19
4	3.5	1.45	1	1	20
4	3.38	1.82	2.5	1	21
3.2	3.13	1.36	1.5	1	18
3.8	3.75	1.54	1.5	1	19
4	3.75	1.64	2.5	0	21
4	3.75	2.82	4	1	19
4.2	3.75	1.54	1.5	1	20
3.6	3.88	1.09	4	1	18
3.6	3.88	1.27	1.5	1	19
3.8	3.88	2.82	5	1	18
4	3.88	1.45	1.5	0	19
3.4	4	2.18	3.5	1	18
3.6	4	1.82	3.5	1	19
4	4	1.82	4	1	21
4	4	2.09	3	0	20
3.4	4.13	2.45	3.5	0	21
4	4.25	1.54	1.5	1	20
3.4	4.38	3	5	0	19
4.2	3.75	1.54	1.5	1	18
4.2	3.75	1.54	1.5	0	19
3.8	3.63	2.64	3.5	1	21
4	3.63	1.36	1	0	18
3.2	3.5	2.09	3	1	19
3.4	3.38	1	5	1	19
3.4	3.38	1.18	5	1	20
3.6	3	1.27	4	1	19
3.8	3.63	2.09	3	1	20
3.6	3.75	2.73	4	1	18
3.8	3.75	1.54	1.5	1	21
3.8	3.88	2.82	5	0	19
3.4	4	1.82	4	1	21
4.2	4.13	1.82	3	1	19
4.2	4.13	2.18	3.5	0	22
4.2	4.25	2.09	3	1	20
4.2	4.25	2.18	3.5	1	19
4.4	4.25	1.82	3	1	20
4.4	4.25	2.54	4	1	21
4.2	4.38	1	4	0	19
4.2	4.38	1.09	4	1	18
4	3.88	2.09	3	1	21
4.2	3.75	1.54	1.5	1	20
4	3.75	1.64	2	1	20
4.2	3.63	2.09	3	0	19
3.8	3.5	1.18	5	1	19
3.8	3.88	2	3	1	19
3.8	4	2.09	3	1	19
3.8	4	2.18	3	1	19
4.2	4	1.82	4	0	20
4.2	4	2.18	3	1	21
4.4	4	2.18	3.5	1	19
3.8	4.13	2.27	3.5	1	19
4.4	4.13	2.54	4	1	18
4.4	4.25	2.54	4	1	18
4	4	2.27	3.5	0	21
4.2	4	1.82	4	0	19
4	3.88	2.09	3	0	20
4	3.88	2.27	3.5	0	19
3.8	3.88	2.82	5	1	21
3.8	3.88	2.82	3.5	0	18
4	3.75	2.64	3.5	0	21
4	3.75	2.82	4	0	19
3.8	3.75	1.64	2	0	21
3.8	3.63	1.54	1.5	1	19
3.8	3.63	2.09	3	0	19
4	3.5	1.45	1	0	19
3	3.38	1.09	4	1	20
4	3	1.18	4	0	21
4.2	4.25	2.54	4	1	22
4.2	4.25	2.64	4	0	21
4.2	4.25	2.73	5	1	19
3.8	4.38	2.91	4	0	21
4.2	4	2.18	3	1	18
4.4	4	1.82	3.5	1	21
4	4.13	2.45	3.5	0	19
4.4	4	2.18	3.5	0	18
4.2	4.25	1	4	1	22
4.4	4.13	2.54	4	1	19
4.2	4.25	1.64	2.5	1	19
4.2	4.38	1.36	1	0	22
4.2	4.38	1.45	1.5	1	21
4.2	4.25	2.09	3	1	21
4.2	4.13	1.82	3	1	20
4.2	3.88	1.45	1.5	1	22
4.2	3.88	1.73	2.5	1	18
4.2	4.13	2.27	3.5	1	18
4	4	2.18	3.5	1	22
4.2	4.13	2.27	4	0	20
4	3.88	1.45	1	1	18
4.4	3.75	2.73	5	1	22
4	3.88	1.45	1.5	0	20
4	3.75	1.82	3.5	1	18
4	3.75	2.64	3.5	1	22
4	3.63	2.64	4	1	20
4	3.88	2.09	3	1	19
3.6	4	1.82	4	0	21
4.2	4.13	2.36	3.5	1	21
4.2	4.13	2.54	5	1	22
3.6	4	2.18	3.5	0	19
3.8	3.88	2.82	5	1	20
4.4	3.75	2.64	3.5	0	20
3.2	3.63	1.82	5	1	21
3.8	3.75	1.73	2.5	0	20
3.8	3.75	1.82	5	0	21
3.4	3.63	1.54	1.5	1	22
3.4	3.63	2.54	5	0	18
3.8	3.38	1	5	1	21
4	4	2.09	3	1	19
3.6	3.88	1.45	1.5	1	21
3	3.63	2.45	3.5	1	18
3	3.63	2.54	5	0	21
3.6	3.88	1.73	2.5	1	19
4.4	4.13	2.27	3.5	1	21
4.4	4.13	2.54	5	1	20
3.8	3.88	2	3	1	18
4	3.75	1.64	2	1	18
4	3.88	2.82	5	0	18
4	3.88	3	4	1	22
3.8	3.88	2.82	4	0	21
4	4.38	2.91	4	1	18
4	4.38	2.91	4	0	21
4.4	4.13	2.18	3.5	0	19
4.4	4.13	2.27	3.5	1	20
4	3.75	1.64	2.5	0	19
4	3.75	1.73	2.5	1	20
2.8	3.63	1.82	5	0	19
2.8	3.38	1.73	2.5	0	21
4.2	4.38	2	3	1	19
4.4	4.25	2.54	4	0	21
4	4.25	2.18	3.5	0	18
4.6	4.25	1.36	1	1	21
4.2	4.13	2.36	3.5	0	18
4.6	4.25	1.82	3	1	18
4.4	3.88	1.36	1	1	18
4.2	3.75	1.54	1.5	1	21
4	3.63	1.36	1	0	21
4.6	3.88	2	3	1	18
3.8	3.75	1.54	1.5	0	20
4	3.75	1.64	1.5	1	20
3.8	3.75	1.64	1.5	1	18
2.4	3.88	1.45	1.5	0	21
3.8	3.75	1.64	2	1	22
4.4	4.13	1.45	1.5	0	21
4.2	4.25	2.18	3.5	1	18
4.2	4.25	2.54	4	0	21
4.4	4.38	3	5	1	19
4.6	4.38	1.09	4	1	19
3.6	4.13	1.82	3	1	21
4.6	4.13	2.27	4	0	19
3.8	3.88	3	4	1	20
3.6	3.75	1.64	1.5	1	22
3.6	3.75	2.18	3	1	18
4.8	4.25	1.54	1.5	1	20
3.6	4.13	2.36	4	1	18
4.8	4.13	1.82	4	0	19
3	3.63	1.54	1.5	1	18
3.2	3.75	2.64	3.5	1	21
3.8	3.88	2.82	3.5	1	21
3.6	4.13	1.45	1.5	0	19
4.4	4.38	2.91	4	1	22
4.4	4.38	3	5	0	21
3.6	4.13	1.82	3	0	21
4.4	4.38	2	3	1	19
4.2	4.25	2.73	5	0	19
4.4	4.38	2.64	4	0	21
4.6	4.25	2.54	4	0	19
3.4	3.63	2.64	4	1	20
4.2	3.75	1.64	1.5	1	20
3.6	3.63	1.36	1	1	21
4.6	4.38	2.09	3	0	20
4.6	4.38	2.91	5	1	21
4.4	4.38	2	3	0	18

## Sheet: Sheet3
							In-game social interaction							Online social capital	POG	Alienation	Gender	Age
4	4	4	5	4	4	4.16667	4.2							2.88	1.09	4	1	21
2	4	3	3	2	4	3	3							3	1.18	4	1	20
4	3	5	3	4	5	4	4							3	1.27	5	1	19
3	3	3	3	4	3	3.16667	3.2							3.13	1.36	1.5	1	20
4	4	4	5	3	4	4	4							3.13	1.18	5	0	22
2	2	2	3	2	2	2.16667	2.2							3.25	1	3.5	0	18
3	2	2	2	2	2	2.16667	2.2							3.25	1	3.5	0	20
2	2	3	4	4	3	3	3							3.25	1.09	4	0	23
4	3	5	3	5	5	4.16667	4.2							3.25	1.18	5	0	18
1	2	3	3	2	3	2.33333	2.4							3.38	1.73	2.5	1	21
4	5	4	5	5	5	4.66667	4.6							3.38	2	3	1	23
2	2	2	2	2	2	2	2							3.5	2.09	3	0	21
5	4	4	5	4	5	4.5	4.4							3.63	2.45	3.5	1	20
4	3	3	4	4	4	3.66667	3.6							3.71	2.64	3.5	1	21
5	4	4	2	2	3	3.33333	4.6							3.75	1.82	3.5	1	22
2	3	4	2	3	3	2.83333	2							3.88	1.45	1.5	1	18
2	3	3	3	2	2	2.5	4.6							4	1.82	4	1	21
1	2	3	3	2	3	2.33333	2							4.13	1.54	1.5	0	19
2	4	3	4	3	3	3.16667	4.8							4.13	1.82	4	1	20
3	2	2	4	1	3	2.5	3.2							4.25	1.54	1.5	1	19
							4.8							4.38	1.09	4	1	20
							3							4.5	1.27	1.5	0	18
							4.8							4.63	2.73	3.5	0	22
							4							3.13	1.18	4	1	19
							2.2							3.25	1	3.5	1	21
							3.2							3.25	1.18	5	1	21
							2.6							3.38	1.18	5	1	20
							2							3.5	2.09	3	0	19
							2.4							3.5	1.82	2.5	1	20
							4.2							3.5	1.36	1	1	18
							2.4							3.63	2.45	3.5	0	23
							3.2							3.75	2.82	4	1	19
							3.4							3.75	2.82	3.5	0	20
							2							3.88	1.45	1.5	1	21
							2.6							4	2.18	3.5	0	19
							2.8							4	1.82	3.5	1	22
							2.8							4	1.82	4	1	18
							4							4.13	2.45	3.5	1	18
							4.2							4.13	1.36	1	0	22
							3.2							4.25	1.54	1.5	1	22
							3.4							4.25	1.82	3	0	20
							3.2							4.38	2.91	4	0	19
							4.2							4.38	2.91	5	1	21
							3.8							4.5	1.27	1.5	1	19
							4.4							4.38	1.45	1.5	0	20
							4.4							4.63	2.73	3.5	1	18
							3.6							3	1.27	4	0	18
							4							3	1.18	4	0	23
							3.6							3.13	1.36	1.5	0	23
							3							3.25	1.09	4	0	21
							3							3.25	1.18	5	1	22
							3.6							3.25	1.18	5	0	19
							3.8							3.25	1	3.5	1	19
							2.8							3.38	1.82	2.5	0	18
							3							3.38	1.09	4	1	19
							2.8							3.5	1.36	1	0	18
							3							3.5	1.27	1.5	1	22
							2.8							3.63	1.82	5	0	18
							3							3.63	1.36	1	1	22
							2.6							3.75	1.64	1.5	0	21
							2.6							3.75	2.27	3.5	0	20
							2.4							3.88	1.45	1.5	1	22
							2.8							3.88	1.36	1	0	21
							3.8							3.88	1.45	1.5	1	18
							3.8							3.88	1.64	2.5	1	22
							4							3.88	3	4	1	18
							4.2							3.88	1.45	1.5	1	19
							4.6							4	1.82	4	1	18
							2.4							4.13	1.54	1.5	1	22
							2.8							4.13	2.27	3.5	1	18
							3.2							4.25	1.54	1.5	0	18
							4							4.25	2.64	4	1	21
							4.2							4.25	1	4	0	19
							4							4.5	2.54	4	0	19
							4							4.5	2.73	5	1	20
							4.8							4.5	1.27	1.5	1	19
							2.6							4.63	2.73	3.5	1	20
							4							4.63	2.73	3.5	1	19
							1.8							2.88	1.18	4	1	19
							2							2.88	1.09	4	0	18
							3.6							3	1.18	4	1	20
							3.6							3	1.27	5	0	21
							3.6							3	1.27	4	1	20
							3.2							3.13	1.36	1.5	1	19
							3.2							3.38	1.09	4	0	23
							3.4							3.38	1	5	0	21
							3.4							3.38	2	3	0	19
							3.6							3.38	1.27	4	1	18
							3.8							3.38	2	3	1	21
							4							3.38	1.73	2.5	1	18
							3.2							3.5	2.09	3	1	22
							3.4							3.5	1.36	1	0	18
							3.4							3.5	1.36	1	1	21
							3.6							3.5	1.27	1.5	1	20
							3.8							3.5	1.18	5	0	18
							3.8							3.5	1.82	2.5	1	21
							4							3.5	2.09	3	1	19
							4.2							3.5	1.36	1	0	20
							2.6							3.63	1.82	5	1	19
							2.8							3.63	1.82	5	0	20
							3							3.63	1.54	1.5	1	19
							3							3.63	2.45	3.5	1	22
							4							3.63	2.64	4	1	19
							4.2							3.63	1.36	1	1	20
							2.6							3.75	2.64	3.5	1	18
							3							3.75	2.64	3.5	1	18
							2.2							3.88	1.45	1.5	0	20
							3.8							3.88	3	4	1	21
							4							3.88	1.09	4	1	20
							2.4							4	2.18	3.5	1	22
							2.8							4	2.09	3	1	20
							2.8							4	2.18	3.5	0	19
							2.8							4.13	2.27	3.5	1	21
							3.4							4.25	2.64	4	1	18
							4							4.25	1.54	1.5	1	21
							3.4							4.38	3	5	1	20
							3.6							4.38	3	5	1	21
							4							4.5	1.27	1.5	1	19
							3.6							3.38	1.27	1.5	0	21
							3.8							3.38	1	3.5	1	22
							3.2							3.5	2.09	3	0	23
							4							3.5	1.27	1.5	0	21
							4							3.5	1.36	1	1	19
							3							3.63	2.54	5	0	19
							3.2							3.63	1.82	2.5	0	18
							3.6							3.75	1.64	1.5	0	18
							4							3.75	1.09	4	1	19
							2.2							3.88	1.45	1.5	1	18
							3.4							3.88	1.45	1.5	1	21
							3.4							3.88	1.64	2.5	1	18
							3.2							4	2.18	3.5	1	21
							3.4							4	1.82	4	0	22
							3.4							4.13	2.45	3.5	0	22
							3.6							4.13	1.45	1.5	1	21
							4							4.25	1.64	2.5	0	19
							4.2							4.25	1	4	1	18
							4.2							4.38	2.64	4	1	18
							4							4.5	1.27	1.5	1	20
							4.6							4.5	2.54	4	1	21
							4.2							4.38	2.64	4	1	22
							4.8							4.25	1.64	2.5	1	22
							3.2							4.38	1	4	0	21
							4.4							4.13	2.54	4	0	20
							4.6							4.13	2.27	4	1	18
							4.4							4	2.27	3.5	1	20
							4.6							4	1.82	3.5	0	18
							3.6							4	2.18	3.5	1	18
							3.8							4	1.82	4	0	22
							2.8							4	2.18	3.5	1	18
							4.4							3.88	1.82	3.5	1	21
							4.6							3.88	1.27	1.5	0	19
							4.4							3.75	2.73	5	1	20
							4.4							3.75	2.82	4	0	19
							4							3.75	2.64	3.5	0	22
							3.8							3.75	1.82	3.5	0	20
							3.8							3.75	2.73	4	1	18
							4.2							3.63	1.82	2.5	1	19
							4							3.5	1.45	1	1	21
							4							3.38	2	3	1	20
							3.8							3.38	1.27	1.5	0	19
							3.4							3.38	1.18	5	1	22
							3.2							3.13	1.36	1.5	1	22
							1.8							2.63	1.09	4	1	18
							1.8							2.88	1.18	4	1	20
							3.6							3	1.18	4	0	21
							4							3.38	2	3	1	21
							4.4							3.38	1.73	2.5	0	18
							3							3.63	2.54	5	1	20
							3.4							3.63	2.54	5	0	18
							3.4							3.63	2.64	4	1	21
							2.6							3.75	1.64	1.5	0	18
							2.2							3.88	1.45	1.5	1	19
							3.8							3.88	2	3	0	22
							3.8							3.88	2.27	3.5	1	18
							2.8							4	2.09	3	0	21
							3.4							4	1.82	4	1	21
							3.4							4	2.18	3.5	1	20
							3.8							4	2.18	3	1	22
							4							4	1.82	4	1	18
							2.2							4.13	1.54	1.5	1	20
							3							4.13	2.54	5	0	19
							3.4							4.13	1.45	1.5	1	18
							3.4							4.25	1.82	3	1	19
							3.4							4.25	2.54	4	1	22
							3.8							4.38	2.91	5	1	20
							4.2							4.5	2.82	3.5	1	21
							4.4							4.5	1.27	1.5	0	20
							3.8							3.25	1.09	4	1	20
							3.8							3.25	1.18	5	1	21
							2.8							3.38	1.82	2.5	1	20
							3							3.38	2	3	0	18
							2.8							3.5	1.36	1	0	19
							2.6							3.63	1.82	5	1	21
							3.4							3.63	2.54	5	1	22
							3.6							3.63	1.36	1	1	22
							3.6							3.63	1.82	2.5	0	21
							3.6							3.75	2.64	3.5	0	19
							3.6							3.75	2.73	4	1	22
							3.4							3.88	1.45	1.5	0	20
							3.4							4	1.82	4	1	20
							3.6							4	1.82	4	1	19
							3.6							4	2.18	3.5	1	20
							4							4	2.09	3	0	18
							4							4	2.18	3	0	21
							2.8							4.13	2.36	4	1	20
							3.6							4.13	2.36	4	1	19
							3.8							4.13	2.27	3.5	0	21
							4.2							4.25	2.09	3	0	22
							3.6							4.38	3	5	1	18
							3.8							4.38	2.91	5	1	21
							4.2							4.5	1.27	1.5	1	21
							4.2							4.5	2.54	4	0	18
							3.4							3.88	1.82	3.5	1	20
							3.4							3.88	2.09	3	0	21
							4.2							3.75	2.27	3.5	1	21
							4.2							3.75	2.64	4	0	19
							4							3.63	2.64	4	1	18
							4							3.5	1.45	1	0	20
							4							3.5	1.82	2.5	1	18
							3.8							3.38	1.27	1.5	0	19
							3.8							3.38	2	3	0	20
							3							3.25	1.09	4	1	18
							3.8							3.75	1.73	2.5	1	19
							4							3.75	1.73	2.5	0	19
							2.8							3.88	1.36	1	1	19
							3.2							3.88	1.09	4	1	19
							3.4							4	1.82	4	0	21
							3.6							4	1.82	4	1	18
							4.2							4	1.82	4	1	19
							3.6							4.13	1.82	3	1	18
							4							4.13	2.27	4	1	20
							4.2							4.13	2.36	4	1	19
							4.2							4.25	1.36	1	0	18
							4.6							4.25	1.82	3	0	20
							4							4.38	2.91	4	0	18
							4.4							4.5	2.82	3.5	1	18
							4.6							4.5	2.54	4	1	19
							4.6							4.13	2.27	4	1	21
							4.4							4.13	1.54	1.5	1	19
							4.2							4.13	2.27	4	1	21
							4.4							4	2.18	3.5	1	20
							3.6							4	1.82	3.5	0	20
							3.6							4	1.82	4	0	18
							4.2							3.88	1.73	2.5	1	20
							4.4							3.88	1.27	1.5	0	19
							4.4							3.75	2.64	3.5	1	19
							4.4							3.75	2.73	4	0	18
							4.2							3.63	1.45	1	0	22
							4.2							3.63	1.54	1.5	0	21
							4							3.5	1.27	1.5	1	22
							3.4							3.38	1.27	1.5	1	18
							3.4							3.38	1.73	2.5	1	21
							3.4							3.38	2	3	0	20
							3.2							3.63	1.82	5	0	19
							3.2							3.63	2.45	3.5	0	18
							3.4							3.75	2.82	4	1	19
							3.6							3.88	1.45	1.5	0	19
							3.6							3.88	1.73	2.5	1	20
							2.4							4	2.18	3.5	1	20
							3.6							4.13	1.45	1.5	0	19
							3.6							4.13	1.82	4	1	20
							4.2							4.25	2.09	3	1	18
							4.6							4.25	1.36	1	1	20
							4							4.38	2.91	5	1	19
							4.2							4.38	1	4	1	20
							4.4							4.5	2.64	4	0	21
							3.6							4.13	2.27	3.5	0	20
							3.6							4.13	2.36	4	1	21
							4.2							4	2.27	3.5	0	21
							4.4							4	1.82	3.5	1	20
							4.2							3.88	1.73	2.5	0	21
							4							3.88	1.64	2.5	1	18
							4							3.88	2.09	3	0	19
							3.8							3.88	2.82	3.5	0	19
							3.8							3.88	3	4	1	19
							3.4							3.88	1.82	3.5	0	21
							4.2							3.75	1.64	1.5	0	18
							4.2							3.75	1.73	2.5	1	18
							3.8							3.75	1.64	2	0	21
							3.8							3.75	1.73	2.5	1	19
							2.6							3.75	2.27	3.5	1	21
							4							3.63	1.36	1	0	20
							4							3.63	2.45	3.5	1	21
							3.4							3.63	2.64	4	1	19
							3.6							3.63	1.36	1	0	18
							3.4							3.63	2.54	5	1	19
							4							3.5	1.45	1	1	20
							4							3.38	1.82	2.5	1	21
							3.2							3.13	1.36	1.5	1	18
							3.8							3.75	1.54	1.5	1	19
							4							3.75	1.64	2.5	0	21
							4							3.75	2.82	4	1	19
							4.2							3.75	1.54	1.5	1	20
							3.6							3.88	1.09	4	1	18
							3.6							3.88	1.27	1.5	1	19
							3.8							3.88	2.82	5	1	18
							4							3.88	1.45	1.5	0	19
							3.4							4	2.18	3.5	1	18
							3.6							4	1.82	3.5	1	19
							4							4	1.82	4	1	21
							4							4	2.09	3	0	20
							3.4							4.13	2.45	3.5	0	21
							4							4.25	1.54	1.5	1	20
							3.4							4.38	3	5	0	19
							4.2							3.75	1.54	1.5	1	18
							4.2							3.75	1.54	1.5	0	19
							3.8							3.63	2.64	3.5	1	21
							4							3.63	1.36	1	0	18
							3.2							3.5	2.09	3	1	19
							3.4							3.38	1	5	1	19
							3.4							3.38	1.18	5	1	20
							3.6							3	1.27	4	1	19
							3.8							3.63	2.09	3	1	20
							3.6							3.75	2.73	4	1	18
							3.8							3.75	1.54	1.5	1	21
							3.8							3.88	2.82	5	0	19
							3.4							4	1.82	4	1	21
							4.2							4.13	1.82	3	1	19
							4.2							4.13	2.18	3.5	0	22
							4.2							4.25	2.09	3	1	20
							4.2							4.25	2.18	3.5	1	19
							4.4							4.25	1.82	3	1	20
							4.4							4.25	2.54	4	1	21
							4.2							4.38	1	4	0	19
							4.2							4.38	1.09	4	1	18
							4							3.88	2.09	3	1	21
							4.2							3.75	1.54	1.5	1	20
							4							3.75	1.64	2	1	20
							4.2							3.63	2.09	3	0	19
							3.8							3.5	1.18	5	1	19
							3.8							3.88	2	3	1	19
							3.8							4	2.09	3	1	19
							3.8							4	2.18	3	1	19
							4.2							4	1.82	4	0	20
							4.2							4	2.18	3	1	21
							4.4							4	2.18	3.5	1	19
							3.8							4.13	2.27	3.5	1	19
							4.4							4.13	2.54	4	1	18
							4.4							4.25	2.54	4	1	18
							4							4	2.27	3.5	0	21
							4.2							4	1.82	4	0	19
							4							3.88	2.09	3	0	20
							4							3.88	2.27	3.5	0	19
							3.8							3.88	2.82	5	1	21
							3.8							3.88	2.82	3.5	0	18
							4							3.75	2.64	3.5	0	21
							4							3.75	2.82	4	0	19
							3.8							3.75	1.64	2	0	21
							3.8							3.63	1.54	1.5	1	19
							3.8							3.63	2.09	3	0	19
							4							3.5	1.45	1	0	19
							3							3.38	1.09	4	1	20
							4							3	1.18	4	0	21
							4.2							4.25	2.54	4	1	22
							4.2							4.25	2.64	4	0	21
							4.2							4.25	2.73	5	1	19
							3.8							4.38	2.91	4	0	21
							4.2							4	2.18	3	1	18
							4.4							4	1.82	3.5	1	21
							4							4.13	2.45	3.5	0	19
							4.4							4	2.18	3.5	0	18
							4.2							4.25	1	4	1	22
							4.4							4.13	2.54	4	1	19
							4.2							4.25	1.64	2.5	1	19
							4.2							4.38	1.36	1	0	22
							4.2							4.38	1.45	1.5	1	21
							4.2							4.25	2.09	3	1	21
							4.2							4.13	1.82	3	1	20
							4.2							3.88	1.45	1.5	1	22
							4.2							3.88	1.73	2.5	1	18
							4.2							4.13	2.27	3.5	1	18
							4							4	2.18	3.5	1	22
							4.2							4.13	2.27	4	0	20
							4							3.88	1.45	1	1	18
							4.4							3.75	2.73	5	1	22
							4							3.88	1.45	1.5	0	20
							4							3.75	1.82	3.5	1	18
							4							3.75	2.64	3.5	1	22
							4							3.63	2.64	4	1	20
							4							3.88	2.09	3	1	19
							3.6							4	1.82	4	0	21
							4.2							4.13	2.36	3.5	1	21
							4.2							4.13	2.54	5	1	22
							3.6							4	2.18	3.5	0	19
							3.8							3.88	2.82	5	1	20
							4.4							3.75	2.64	3.5	0	20
							3.2							3.63	1.82	5	1	21
							3.8							3.75	1.73	2.5	0	20
							3.8							3.75	1.82	5	0	21
							3.4							3.63	1.54	1.5	1	22
							3.4							3.63	2.54	5	0	18
							3.8							3.38	1	5	1	21
							4							4	2.09	3	1	19
							3.6							3.88	1.45	1.5	1	21
							3							3.63	2.45	3.5	1	18
							3							3.63	2.54	5	0	21
							3.6							3.88	1.73	2.5	1	19
							4.4							4.13	2.27	3.5	1	21
							4.4							4.13	2.54	5	1	20
							3.8							3.88	2	3	1	18
							4							3.75	1.64	2	1	18
							4							3.88	2.82	5	0	18
							4							3.88	3	4	1	22
							3.8							3.88	2.82	4	0	21
							4							4.38	2.91	4	1	18
							4							4.38	2.91	4	0	21
							4.4							4.13	2.18	3.5	0	19
							4.4							4.13	2.27	3.5	1	20
							4							3.75	1.64	2.5	0	19
							4							3.75	1.73	2.5	1	20
							2.8							3.63	1.82	5	0	19
							2.8							3.38	1.73	2.5	0	21
							4.2							4.38	2	3	1	19
							4.4							4.25	2.54	4	0	21
							4							4.25	2.18	3.5	0	18
							4.6							4.25	1.36	1	1	21
							4.2							4.13	2.36	3.5	0	18
							4.6							4.25	1.82	3	1	18
							4.4							3.88	1.36	1	1	18
							4.2							3.75	1.54	1.5	1	21
							4							3.63	1.36	1	0	21
							4.6							3.88	2	3	1	18
							3.8							3.75	1.54	1.5	0	20
							4							3.75	1.64	1.5	1	20
							3.8							3.75	1.64	1.5	1	18
							2.4							3.88	1.45	1.5	0	21
							3.8							3.75	1.64	2	1	22
							4.4							4.13	1.45	1.5	0	21
							4.2							4.25	2.18	3.5	1	18
							4.2							4.25	2.54	4	0	21
							4.4							4.38	3	5	1	19
							4.6							4.38	1.09	4	1	19
							3.6							4.13	1.82	3	1	21
							4.6							4.13	2.27	4	0	19
							3.8							3.88	3	4	1	20
							3.6							3.75	1.64	1.5	1	22
							3.6							3.75	2.18	3	1	18
							4.8							4.25	1.54	1.5	1	20
							3.6							4.13	2.36	4	1	18
							4.8							4.13	1.82	4	0	19
							3							3.63	1.54	1.5	1	18
							3.2							3.75	2.64	3.5	1	21
							3.8							3.88	2.82	3.5	1	21
							3.6							4.13	1.45	1.5	0	19
							4.4							4.38	2.91	4	1	22
							4.4							4.38	3	5	0	21
							3.6							4.13	1.82	3	0	21
							4.4							4.38	2	3	1	19
							4.2							4.25	2.73	5	0	19
							4.4							4.38	2.64	4	0	21
							4.6							4.25	2.54	4	0	19
							3.4							3.63	2.64	4	1	20
							4.2							3.75	1.64	1.5	1	20
							3.6							3.63	1.36	1	1	21
							4.6							4.38	2.09	3	0	20
							4.6							4.38	2.91	5	1	21
							4.4							4.38	2	3	0	18
